# Supplementary material for: A new genus and species of pennatulacean octocoral from equatorial West Africa (Cnidaria, Anthozoa, Virgulariidae)
Source: Zookeys. 2015 Dec 16;(546):39–50. doi: 10.3897/zookeys.546.6344 (PMC4714345; doi:10.3897/zookeys.546.6344)
Supplement: XML Treatment for Grasshoffia [file zookeys.546.6344-treatment1.xml]

<!DOCTYPE tp:taxon-treatment
  PUBLIC "-//TaxonX//DTD Taxonomic Treatment Publishing DTD v0 20100105//EN" "tax-treatment-NSO.dtd">
<tp:taxon-treatment xmlns:tp="http://www.plazi.org/taxpub"><tp:treatment-meta><kwd-group><label>Taxon classification</label><kwd><named-content content-type="kingdom">Animalia</named-content></kwd><kwd><named-content content-type="order">Pennatulacea</named-content></kwd><kwd><named-content content-type="family">Virgulariidae</named-content></kwd></kwd-group><mixed-citation publication-type="journal"><person-group><name><surname>Williams</surname><given-names>Gary C.</given-names></name></person-group><article-title>A new genus and species of pennatulacean octocoral from equatorial West Africa (<tp:taxon-name><tp:taxon-name-part taxon-name-part-type="phylum">Cnidaria</tp:taxon-name-part></tp:taxon-name>, <tp:taxon-name><tp:taxon-name-part taxon-name-part-type="class">Anthozoa</tp:taxon-name-part></tp:taxon-name>, <tp:taxon-name><tp:taxon-name-part taxon-name-part-type="family">Virgulariidae</tp:taxon-name-part></tp:taxon-name>)</article-title><source>Zookeys</source><day>16</day><month>12</month><year>2015</year><volume>2015</volume><issue>546</issue><fpage>39</fpage><lpage>50</lpage><pub-id pub-id-type="doi">10.3897/zookeys.546.6344</pub-id></mixed-citation></tp:treatment-meta><tp:nomenclature><label>Genus</label><tp:taxon-name>
                            <tp:taxon-name-part taxon-name-part-type="genus">Grasshoffia</tp:taxon-name-part>
                        <object-id xmlns:xlink="http://www.w3.org/1999/xlink" content-type="zoobank" xlink:type="simple">http://zoobank.org/913459D9-D166-4A6E-B998-F8991C19BED4</object-id></tp:taxon-name><tp:taxon-status xmlns:xlink="http://www.w3.org/1999/xlink" xlink:type="simple">gen. n.</tp:taxon-status><xref ref-type="fig" rid="F1">Figures 1</xref><xref ref-type="fig" rid="F2">, 2</xref><xref ref-type="fig" rid="F3">, 3</xref><xref ref-type="fig" rid="F4">, 4</xref><xref ref-type="fig" rid="F5">, 5</xref></tp:nomenclature><tp:treatment-sec sec-type="Generic diagnosis"><title>Generic diagnosis.</title><p>Virgulariid pennatulaceans with polyp leaves rolled or convoluted; 20-26 polyps per polyp leaf; polyp leaves and coenenchyme contain rod-like, somewhat three-flanged sclerites, with parallel sides, broadly triangular at each end, 0.02 to 0.06 mm in length.</p></tp:treatment-sec><tp:treatment-sec sec-type="Type species"><title>Type species.</title><p><italic><tp:taxon-name><tp:taxon-name-part taxon-name-part-type="genus">Grasshoffia</tp:taxon-name-part> <tp:taxon-name-part taxon-name-part-type="species">virgularioides</tp:taxon-name-part></tp:taxon-name></italic> by original designation.</p></tp:treatment-sec><tp:treatment-sec sec-type="Etymology"><title>Etymology.</title><p>The genus is named for Dr. Manfred Grasshoff in recognition of his important contributions to the systematics of octocorals, particularly gorgonians and pennatulaceans. He is currently Honorary Scientist at the Senckenberg Research Institute and Natural History Museum, Frankfurt, for his significant contributions to the taxonomy and evolution of octocoral cnidarians. From 1969–2001, Dr. Grasshoff headed the Marine Invertebrates Section at the Institute, where his main research objectives were the taxonomy of octocorals and the evolutionary biology of coelenterates, as well as more general aspects of evolution and phylogeny. From 1972 to 1989 he published several papers on deep-sea pennatulaceans from European and North Atlantic waters (<xref ref-type="bibr" rid="B5">Grasshoff 1972</xref>, <xref ref-type="bibr" rid="B6">1973</xref>, <xref ref-type="bibr" rid="B7">1982</xref>).</p></tp:treatment-sec><tp:treatment-sec><!--Section generated to contain objects referenced in tp:taxon-treatment.--><fig id="F1" position="float" orientation="portrait"><label>Figure 1.</label><caption><p><italic><tp:taxon-name><tp:taxon-name-part taxon-name-part-type="genus">Grasshoffia</tp:taxon-name-part> <tp:taxon-name-part taxon-name-part-type="species">virgularioides</tp:taxon-name-part></tp:taxon-name></italic> gen. &amp; sp. n. External morphology. <bold>A</bold> Holotype (<named-content xmlns:xlink="http://www.w3.org/1999/xlink" content-type="dwc:institutional_code" xlink:type="simple">USNM</named-content> 1205583) <bold>B</bold> Paratype 2 (<named-content xmlns:xlink="http://www.w3.org/1999/xlink" content-type="dwc:institutional_code" xlink:type="simple">USNM</named-content> 1231550) <bold>C</bold> Paratype 1 (<named-content xmlns:xlink="http://www.w3.org/1999/xlink" content-type="dwc:institutional_code" xlink:type="simple">USNM</named-content> 1231549) <bold>D</bold> Paratype 3 (<named-content xmlns:xlink="http://www.w3.org/1999/xlink" content-type="dwc:institutional_code" xlink:type="simple">USNM</named-content> 1205580) <bold>E</bold> Detail of rachis of holotype showing polyps on convoluted polyp leaves <bold>F</bold> Material from the Smithsonian’s Museum Support Center invertebrate zoology collections. Top, <named-content xmlns:xlink="http://www.w3.org/1999/xlink" content-type="dwc:institutional_code" xlink:type="simple">USNM</named-content> 1231549, Paratype 1 (peduncle); Middle, <named-content xmlns:xlink="http://www.w3.org/1999/xlink" content-type="dwc:institutional_code" xlink:type="simple">USNM</named-content> 1231550, Paratype 2 (entire specimen); Bottom: <named-content xmlns:xlink="http://www.w3.org/1999/xlink" content-type="dwc:institutional_code" xlink:type="simple">USNM</named-content> 1231549, Paratype 1 (rachis). Scale bar: 20 mm (<bold>F</bold>); 0.5 mm (<bold>E</bold>); 20 mm (<bold>F</bold>); 10 mm (<bold>A–D</bold>).</p></caption><graphic xmlns:xlink="http://www.w3.org/1999/xlink" xlink:href="zookeys-546-039-g001.jpg" position="float" orientation="portrait" xlink:type="simple" id="oo_69898.jpg"/></fig><fig id="F2" position="float" orientation="portrait"><label>Figure 2.</label><caption><p><italic><tp:taxon-name><tp:taxon-name-part taxon-name-part-type="genus">Grasshoffia</tp:taxon-name-part> <tp:taxon-name-part taxon-name-part-type="species">virgularioides</tp:taxon-name-part></tp:taxon-name></italic> gen. &amp; sp. n. Diagrams of polyp leaves from the holotype. <bold>A</bold> A single polyp leaf showing convoluted overall shape and numerous, bulbous, retracted polyps with acute apical tips <bold>B</bold> Dorsal side of the rachis showing congested placement of polyps on sub-circular polyp leaves attached to the rachis by narrow, neck-like stalks <bold>C</bold> Transverse section of paratype 1 (<named-content xmlns:xlink="http://www.w3.org/1999/xlink" content-type="dwc:institutional_code" xlink:type="simple">USNM</named-content> 1231549) at the proximal-most level of the rachis, showing the circular axis and four surrounding longitudinal canals. Scale bar: 1.0 mm (<bold>C</bold>); 1.5 mm (<bold>B</bold>).</p></caption><graphic xmlns:xlink="http://www.w3.org/1999/xlink" xlink:href="zookeys-546-039-g002.jpg" position="float" orientation="portrait" xlink:type="simple" id="oo_69899.jpg"/></fig><fig id="F3" position="float" orientation="portrait"><label>Figure 3.</label><caption><p><italic><tp:taxon-name><tp:taxon-name-part taxon-name-part-type="genus">Grasshoffia</tp:taxon-name-part> <tp:taxon-name-part taxon-name-part-type="species">virgularioides</tp:taxon-name-part></tp:taxon-name></italic> gen. &amp; sp. n. Scanning electron micrographs of sclerites from a polyp leaf and polyp walls of the holotype. Scale bar: 0.01 mm.</p></caption><graphic xmlns:xlink="http://www.w3.org/1999/xlink" xlink:href="zookeys-546-039-g003.jpg" position="float" orientation="portrait" xlink:type="simple" id="oo_69900.jpg"/></fig><fig id="F4" position="float" orientation="portrait"><label>Figure 4.</label><caption><p><italic><tp:taxon-name><tp:taxon-name-part taxon-name-part-type="genus">Grasshoffia</tp:taxon-name-part> <tp:taxon-name-part taxon-name-part-type="species">virgularioides</tp:taxon-name-part></tp:taxon-name></italic> gen. &amp; sp. n. Scanning electron micrographs of peduncle sclerites from the holotype. Scale bar: 0.01 mm.</p></caption><graphic xmlns:xlink="http://www.w3.org/1999/xlink" xlink:href="zookeys-546-039-g004.jpg" position="float" orientation="portrait" xlink:type="simple" id="oo_69901.jpg"/></fig><fig id="F5" position="float" orientation="portrait"><label>Figure 5.</label><caption><p>Map of the Gulf of Guinea, West Africa, showing type locality of <italic><tp:taxon-name><tp:taxon-name-part taxon-name-part-type="genus">Grasshoffia</tp:taxon-name-part> <tp:taxon-name-part taxon-name-part-type="species">virgularioides</tp:taxon-name-part></tp:taxon-name></italic> gen. and sp. n. (arrow).</p></caption><graphic xmlns:xlink="http://www.w3.org/1999/xlink" xlink:href="zookeys-546-039-g005.jpg" position="float" orientation="portrait" xlink:type="simple" id="oo_69902.jpg"/></fig></tp:treatment-sec><ref-list><ref id="B5"><mixed-citation xmlns:xlink="http://www.w3.org/1999/xlink" xlink:type="simple"><person-group><name name-style="western"><surname>Grasshoff</surname><given-names>M</given-names></name></person-group> (<year>1972</year>) <article-title>Eine Seefeder mit einen einzigen Polypen: <italic><tp:taxon-name><tp:taxon-name-part taxon-name-part-type="genus">Umbellula</tp:taxon-name-part> <tp:taxon-name-part taxon-name-part-type="species">thieli</tp:taxon-name-part></tp:taxon-name></italic> n. sp. Die von F.S. “Meteor” 1967–1970 im östlichen Nordatlantik gedredschten Pennatularia (<tp:taxon-name><tp:taxon-name-part taxon-name-part-type="phylum">Cnidaria</tp:taxon-name-part></tp:taxon-name>: <tp:taxon-name><tp:taxon-name-part taxon-name-part-type="class">Anthozoa</tp:taxon-name-part></tp:taxon-name>).</article-title> <source>“Meteor” Forschungsergebnisse</source> D, <volume>12</volume>: <fpage>1</fpage>–<lpage>11</lpage>. </mixed-citation></ref><ref id="B6"><mixed-citation xmlns:xlink="http://www.w3.org/1999/xlink" xlink:type="simple"><person-group><name name-style="western"><surname>Grasshoff</surname><given-names>M</given-names></name></person-group> (<year>1973</year>) <article-title>Schopf-Seefedern – Erforschungsgeschichte und Evolution einer Tiefseetier gruppe.</article-title> <source>Natur und Museum</source> <volume>103</volume>(<issue>2</issue>): <fpage>58</fpage>–<lpage>64</lpage>. </mixed-citation></ref><ref id="B7"><mixed-citation xmlns:xlink="http://www.w3.org/1999/xlink" xlink:type="simple"><person-group><name name-style="western"><surname>Grasshoff</surname><given-names>M</given-names></name></person-group> (<year>1982</year>) <article-title>Die <tp:taxon-name><tp:taxon-name-part taxon-name-part-type="suborder">Gorgonaria</tp:taxon-name-part></tp:taxon-name>, Pennatularia und <tp:taxon-name><tp:taxon-name-part taxon-name-part-type="order">Antipatharia</tp:taxon-name-part></tp:taxon-name> des Tiefwassers der Biskaya (<tp:taxon-name><tp:taxon-name-part taxon-name-part-type="phylum">Cnidaria</tp:taxon-name-part></tp:taxon-name>, <tp:taxon-name><tp:taxon-name-part taxon-name-part-type="class">Anthozoa</tp:taxon-name-part></tp:taxon-name>). Ergebmosse der französischen Expeditionen Biogas, Polygas, Geomanche, Incal, Noratlante und Fahrten der Thalassa. II. Taxonomischer Teil.</article-title> <source>Bulletin du Muséum national d’histoire naturelle, Paris, Section A: Zoologie, Biologie, et Ecologie Animales</source> <volume>3</volume>: <fpage>941</fpage>–<lpage>978</lpage>. </mixed-citation></ref></ref-list></tp:taxon-treatment>
