# Supplementary material for: A new genus and species of pennatulacean octocoral from equatorial West Africa (Cnidaria, Anthozoa, Virgulariidae)
Source: Zookeys. 2015 Dec 16;(546):39–50. doi: 10.3897/zookeys.546.6344 (PMC4714345; doi:10.3897/zookeys.546.6344)
Supplement: XML Treatment for Grasshoffia virgularioides [file zookeys.546.6344-treatment2.xml]

<!DOCTYPE tp:taxon-treatment
  PUBLIC "-//TaxonX//DTD Taxonomic Treatment Publishing DTD v0 20100105//EN" "tax-treatment-NSO.dtd">
<tp:taxon-treatment xmlns:tp="http://www.plazi.org/taxpub"><tp:treatment-meta><kwd-group><label>Taxon classification</label><kwd><named-content content-type="kingdom">Animalia</named-content></kwd><kwd><named-content content-type="order">Pennatulacea</named-content></kwd><kwd><named-content content-type="family">Virgulariidae</named-content></kwd></kwd-group><mixed-citation publication-type="journal"><person-group><name><surname>Williams</surname><given-names>Gary C.</given-names></name></person-group><article-title>A new genus and species of pennatulacean octocoral from equatorial West Africa (<tp:taxon-name><tp:taxon-name-part taxon-name-part-type="phylum">Cnidaria</tp:taxon-name-part></tp:taxon-name>, <tp:taxon-name><tp:taxon-name-part taxon-name-part-type="class">Anthozoa</tp:taxon-name-part></tp:taxon-name>, <tp:taxon-name><tp:taxon-name-part taxon-name-part-type="family">Virgulariidae</tp:taxon-name-part></tp:taxon-name>)</article-title><source>Zookeys</source><day>16</day><month>12</month><year>2015</year><volume>2015</volume><issue>546</issue><fpage>39</fpage><lpage>50</lpage><pub-id pub-id-type="doi">10.3897/zookeys.546.6344</pub-id></mixed-citation></tp:treatment-meta><tp:nomenclature><tp:taxon-name>
                            <tp:taxon-name-part taxon-name-part-type="genus">Grasshoffia</tp:taxon-name-part>
                            <tp:taxon-name-part taxon-name-part-type="species">virgularioides</tp:taxon-name-part>
                        <object-id xmlns:xlink="http://www.w3.org/1999/xlink" content-type="zoobank" xlink:type="simple">http://zoobank.org/6D86C220-3DA9-49EE-98E2-E67EEA3290C1</object-id></tp:taxon-name><tp:taxon-status xmlns:xlink="http://www.w3.org/1999/xlink" xlink:type="simple">sp. n.</tp:taxon-status><xref ref-type="fig" rid="F1">Figures 1</xref><xref ref-type="fig" rid="F2">, 2</xref><xref ref-type="fig" rid="F3">, 3</xref><xref ref-type="fig" rid="F4">, 4</xref><xref ref-type="fig" rid="F5">, 5</xref></tp:nomenclature><tp:treatment-sec sec-type="Species diagnosis"><title>Species diagnosis.</title><p>Virgulariid sea pens superficially resembling some species of <italic><tp:taxon-name><tp:taxon-name-part taxon-name-part-type="genus">Virgularia</tp:taxon-name-part></tp:taxon-name></italic>. Axis circular in transverse section, extending throughout virtually entire colony length. Polyp leaves variously rolled, funnel-shaped, or semicircular in shape with conspicuous, somewhat narrowed basal stalks. <tp:taxon-name><tp:taxon-name-part taxon-name-part-type="genus">Sclerites</tp:taxon-name-part></tp:taxon-name> of polyps leaves and coenenchyme rod-like with parallel sides and mostly deltoid apices, inconspicuously three-flanged. Preserved colony color cream-white in ethanol.</p><!--PageBreak--><!--PageBreak--><!--PageBreak--></tp:treatment-sec><tp:treatment-sec sec-type="type material"><title>Type material.</title><p>Holotype: <named-content xmlns:xlink="http://www.w3.org/1999/xlink" content-type="dwc:institutional_code" xlink:type="simple">USNM</named-content> 1205583, North Atlantic Ocean, Gulf of Guinea, Nigeria, Isaka, Bight of Bonny, Niger Delta, Bonny River; depth not recorded; 28 August 1984; wet-preserved 70% ethanol; one whole colony. Paratype 1: <named-content xmlns:xlink="http://www.w3.org/1999/xlink" content-type="dwc:institutional_code" xlink:type="simple">USNM</named-content> 1231549, same data as holotype; one colony in two pieces 122 mm in total <!--PageBreak-->length. Paratype 2: <named-content xmlns:xlink="http://www.w3.org/1999/xlink" content-type="dwc:institutional_code" xlink:type="simple">USNM</named-content> 1231550, same data as holotype; one colony 82 mm in length. Paratype 3: <named-content xmlns:xlink="http://www.w3.org/1999/xlink" content-type="dwc:institutional_code" xlink:type="simple">USNM</named-content> 1205580, same data holotype; one colony in two pieces 119 mm in total length.</p><!--PageBreak--></tp:treatment-sec><tp:treatment-sec sec-type="Description"><title>Description.</title><p><italic>Morphology</italic> (Figures <xref ref-type="fig" rid="F1">1</xref>–<xref ref-type="fig" rid="F2">2</xref>). The holotype is 98 mm in length. The axis extends throughout the length of the colony and is exposed for 5 mm at the distal-most region of the rachis. The axis is circular to broadly elliptical in cross section (Figure <xref ref-type="fig" rid="F2">2C</xref>), mottled brown and white in color (presumably due to a mixed content of calcitic and proteinaceous material), composed of narrow wedges of axial material radiating outward from the center, and is approximately 0.80–0.90 mm in diameter. The rachis is also approximately 0.80–0.90 mm in width and is densely congested with polyp leaves; there is approximately 1.5 mm of bare rachis between adjacent proximal bases of the polyp leaves. The polyp leaves are funnel-shaped or mushroom-shaped in lateral view. They broaden distally where the polyps reside, and have neck-like bases that narrow proximally and serve to attach the polyp leaves to the rachis (Figure <xref ref-type="fig" rid="F2">2B</xref>). The appearance of the polyp leaves are conspicuously rolled or convoluted (some are horseshoe-shaped), with approximately fourteen to twenty-six polyps per leaf (Figures <xref ref-type="fig" rid="F1">1A</xref>, <xref ref-type="fig" rid="F2">2A</xref>). The polyps are contractile and non-retractile, urn-shaped or teardrop-shaped and approximately 0.50-0.60 mm in diameter. Siphonozooids not apparent on the rachis or polyp leaves.</p><fig id="F1" position="float" orientation="portrait"><label>Figure 1.</label><caption><p><italic><tp:taxon-name><tp:taxon-name-part taxon-name-part-type="genus">Grasshoffia</tp:taxon-name-part> <tp:taxon-name-part taxon-name-part-type="species">virgularioides</tp:taxon-name-part></tp:taxon-name></italic> gen. &amp; sp. n. External morphology. <bold>A</bold> Holotype (<named-content xmlns:xlink="http://www.w3.org/1999/xlink" content-type="dwc:institutional_code" xlink:type="simple">USNM</named-content> 1205583) <bold>B</bold> Paratype 2 (<named-content xmlns:xlink="http://www.w3.org/1999/xlink" content-type="dwc:institutional_code" xlink:type="simple">USNM</named-content> 1231550) <bold>C</bold> Paratype 1 (<named-content xmlns:xlink="http://www.w3.org/1999/xlink" content-type="dwc:institutional_code" xlink:type="simple">USNM</named-content> 1231549) <bold>D</bold> Paratype 3 (<named-content xmlns:xlink="http://www.w3.org/1999/xlink" content-type="dwc:institutional_code" xlink:type="simple">USNM</named-content> 1205580) <bold>E</bold> Detail of rachis of holotype showing polyps on convoluted polyp leaves <bold>F</bold> Material from the Smithsonian’s Museum Support Center invertebrate zoology collections. Top, <named-content xmlns:xlink="http://www.w3.org/1999/xlink" content-type="dwc:institutional_code" xlink:type="simple">USNM</named-content> 1231549, Paratype 1 (peduncle); Middle, <named-content xmlns:xlink="http://www.w3.org/1999/xlink" content-type="dwc:institutional_code" xlink:type="simple">USNM</named-content> 1231550, Paratype 2 (entire specimen); Bottom: <named-content xmlns:xlink="http://www.w3.org/1999/xlink" content-type="dwc:institutional_code" xlink:type="simple">USNM</named-content> 1231549, Paratype 1 (rachis). Scale bar: 20 mm (<bold>F</bold>); 0.5 mm (<bold>E</bold>); 20 mm (<bold>F</bold>); 10 mm (<bold>A–D</bold>).</p></caption><graphic xmlns:xlink="http://www.w3.org/1999/xlink" xlink:href="zookeys-546-039-g001.jpg" position="float" orientation="portrait" xlink:type="simple" id="oo_69898.jpg"/></fig><fig id="F2" position="float" orientation="portrait"><label>Figure 2.</label><caption><p><italic><tp:taxon-name><tp:taxon-name-part taxon-name-part-type="genus">Grasshoffia</tp:taxon-name-part> <tp:taxon-name-part taxon-name-part-type="species">virgularioides</tp:taxon-name-part></tp:taxon-name></italic> gen. &amp; sp. n. Diagrams of polyp leaves from the holotype. <bold>A</bold> A single polyp leaf showing convoluted overall shape and numerous, bulbous, retracted polyps with acute apical tips <bold>B</bold> Dorsal side of the rachis showing congested placement of polyps on sub-circular polyp leaves attached to the rachis by narrow, neck-like stalks <bold>C</bold> Transverse section of paratype 1 (<named-content xmlns:xlink="http://www.w3.org/1999/xlink" content-type="dwc:institutional_code" xlink:type="simple">USNM</named-content> 1231549) at the proximal-most level of the rachis, showing the circular axis and four surrounding longitudinal canals. Scale bar: 1.0 mm (<bold>C</bold>); 1.5 mm (<bold>B</bold>).</p></caption><graphic xmlns:xlink="http://www.w3.org/1999/xlink" xlink:href="zookeys-546-039-g002.jpg" position="float" orientation="portrait" xlink:type="simple" id="oo_69899.jpg"/></fig><p><italic><tp:taxon-name><tp:taxon-name-part taxon-name-part-type="genus">Sclerites</tp:taxon-name-part></tp:taxon-name></italic> (Figures <xref ref-type="fig" rid="F3">3</xref>–<xref ref-type="fig" rid="F4">4</xref>). The distal region of the polyp leaves and the tissues of the peduncle contain numerous, small, rod-like sclerites that are prismatically-shaped with straight parallel sides, more-or-less three-flanged, mostly broadly-triangular in shape at each end, and vary in length from 0.02 to 0.06 mm.</p><fig id="F3" position="float" orientation="portrait"><label>Figure 3.</label><caption><p><italic><tp:taxon-name><tp:taxon-name-part taxon-name-part-type="genus">Grasshoffia</tp:taxon-name-part> <tp:taxon-name-part taxon-name-part-type="species">virgularioides</tp:taxon-name-part></tp:taxon-name></italic> gen. &amp; sp. n. Scanning electron micrographs of sclerites from a polyp leaf and polyp walls of the holotype. Scale bar: 0.01 mm.</p></caption><graphic xmlns:xlink="http://www.w3.org/1999/xlink" xlink:href="zookeys-546-039-g003.jpg" position="float" orientation="portrait" xlink:type="simple" id="oo_69900.jpg"/></fig><fig id="F4" position="float" orientation="portrait"><label>Figure 4.</label><caption><p><italic><tp:taxon-name><tp:taxon-name-part taxon-name-part-type="genus">Grasshoffia</tp:taxon-name-part> <tp:taxon-name-part taxon-name-part-type="species">virgularioides</tp:taxon-name-part></tp:taxon-name></italic> gen. &amp; sp. n. Scanning electron micrographs of peduncle sclerites from the holotype. Scale bar: 0.01 mm.</p></caption><graphic xmlns:xlink="http://www.w3.org/1999/xlink" xlink:href="zookeys-546-039-g004.jpg" position="float" orientation="portrait" xlink:type="simple" id="oo_69901.jpg"/></fig><p><italic>Color</italic> (Figure <xref ref-type="fig" rid="F1">1</xref>). The color of the wet-preserved colonies is cream-white throughout.</p></tp:treatment-sec><tp:treatment-sec sec-type="Etymology"><title>Etymology.</title><p>The specific epithet is derived from the genus <italic><tp:taxon-name><tp:taxon-name-part taxon-name-part-type="genus">Virgularia</tp:taxon-name-part></tp:taxon-name></italic> and the suffix -<italic>oidea</italic> (likeness of form); in reference to the superficial resemblance of the colonies to some species of the genus <italic><tp:taxon-name><tp:taxon-name-part taxon-name-part-type="genus">Virgularia</tp:taxon-name-part></tp:taxon-name></italic>.</p></tp:treatment-sec><tp:treatment-sec sec-type="Habitat and distribution"><title>Habitat and distribution.</title><p>Habitat not known. Known only from the type locality – Niger River Delta, Nigeria, Gulf of Guinea, West Africa. Depth not recorded (Figure <xref ref-type="fig" rid="F5">5</xref>).</p><fig id="F5" position="float" orientation="portrait"><label>Figure 5.</label><caption><p>Map of the Gulf of Guinea, West Africa, showing type locality of <italic><tp:taxon-name><tp:taxon-name-part taxon-name-part-type="genus">Grasshoffia</tp:taxon-name-part> <tp:taxon-name-part taxon-name-part-type="species">virgularioides</tp:taxon-name-part></tp:taxon-name></italic> gen. and sp. n. (arrow).</p></caption><graphic xmlns:xlink="http://www.w3.org/1999/xlink" xlink:href="zookeys-546-039-g005.jpg" position="float" orientation="portrait" xlink:type="simple" id="oo_69902.jpg"/></fig></tp:treatment-sec><tp:treatment-sec sec-type="Differential diagnosis"><title>Differential diagnosis.</title><p><italic><tp:taxon-name><tp:taxon-name-part taxon-name-part-type="genus">Virgularia</tp:taxon-name-part></tp:taxon-name></italic> and <italic><tp:taxon-name><tp:taxon-name-part taxon-name-part-type="genus">Scytaliopsis</tp:taxon-name-part></tp:taxon-name></italic> do not have sclerites in the rachis or polyp leaves. <italic><tp:taxon-name><tp:taxon-name-part taxon-name-part-type="genus">Scytalium</tp:taxon-name-part></tp:taxon-name></italic> has ovoid plate-like sclerites in the polyp walls and polyp leaves that are not three-flanged. <italic><tp:taxon-name><tp:taxon-name-part taxon-name-part-type="genus">Grasshoffia</tp:taxon-name-part></tp:taxon-name></italic> has prismatically-shaped rod-like sclerites in the polyp leaves and coencenchyme that are indistinctly three-flanged and have broadly-triangular ends. Species of <italic><tp:taxon-name><tp:taxon-name-part taxon-name-part-type="genus">Stylatula</tp:taxon-name-part></tp:taxon-name></italic> have a fan-like armature of large spindles at the base of each polyp leaf, and most species of <italic><tp:taxon-name><tp:taxon-name-part taxon-name-part-type="genus">Acanthoptilum</tp:taxon-name-part></tp:taxon-name></italic> have a cluster of non-aligned spindles at the base of each polyp leaf. <italic><tp:taxon-name><tp:taxon-name-part taxon-name-part-type="genus">Virgularia</tp:taxon-name-part></tp:taxon-name></italic>, <italic><tp:taxon-name><tp:taxon-name-part taxon-name-part-type="genus">Scytalium</tp:taxon-name-part></tp:taxon-name></italic>, <italic><tp:taxon-name><tp:taxon-name-part taxon-name-part-type="genus">Stylatula</tp:taxon-name-part></tp:taxon-name></italic>, and <italic><tp:taxon-name><tp:taxon-name-part taxon-name-part-type="genus">Acanthoptilum</tp:taxon-name-part></tp:taxon-name></italic> generally have flattened polyp leaves that are variously-shaped, while <italic><tp:taxon-name><tp:taxon-name-part taxon-name-part-type="genus">Grasshoffia</tp:taxon-name-part></tp:taxon-name></italic> has strongly curved, rolled, often horseshow-shaped to funnel-shaped polyp leaves. <italic><tp:taxon-name><tp:taxon-name-part taxon-name-part-type="genus">Stylatula</tp:taxon-name-part> <tp:taxon-name-part taxon-name-part-type="species">macphersoni</tp:taxon-name-part></tp:taxon-name></italic> López-González, Gili &amp; Williams, 2001, has sclerites in the body walls of the autozooids that are similar in shape to coenenchymal sclerites in <italic><tp:taxon-name><tp:taxon-name-part taxon-name-part-type="genus">Grasshoffia</tp:taxon-name-part> <tp:taxon-name-part taxon-name-part-type="species">virgularioides</tp:taxon-name-part></tp:taxon-name></italic> (<xref ref-type="bibr" rid="B16">López-González et al. 2001</xref>; 67, Fig. <xref ref-type="fig" rid="F4">4A</xref>).</p></tp:treatment-sec><tp:treatment-sec sec-type="Remarks"><title>Remarks.</title><p>The coenenchyme covering the rachis is extremely thin, and therefore the rachis and axis diameters are virtually equal. The polyp leaves are distinctly rolled or conspicuously curved, perhaps due to contraction in the wet preserved type material, as the appearance of the living colonies is not known. Siphonozooids were not observed in the preserved type material, possibly due to the congested and contracted state of the polyp leaves along the rachis.</p><!--PageBreak--></tp:treatment-sec><ref-list><ref id="B16"><mixed-citation xmlns:xlink="http://www.w3.org/1999/xlink" xlink:type="simple"><person-group><name name-style="western"><surname>López-González</surname><given-names>PJ</given-names></name><name name-style="western"><surname>Gili</surname><given-names>J-M</given-names></name><name name-style="western"><surname>Williams</surname><given-names>GC</given-names></name></person-group> (<year>2001</year>) <article-title>New records of <tp:taxon-name><tp:taxon-name-part taxon-name-part-type="order">Pennatulacea</tp:taxon-name-part></tp:taxon-name> (<tp:taxon-name><tp:taxon-name-part taxon-name-part-type="class">Anthozoa</tp:taxon-name-part></tp:taxon-name>: <tp:taxon-name><tp:taxon-name-part taxon-name-part-type="subclass">Octocorallia</tp:taxon-name-part></tp:taxon-name>) from the African Atlantic coast, with description of a new species and a zoogeographic analysis.</article-title> <source>Scientia Marina</source> <volume>65</volume>(<issue>1</issue>): <fpage>59</fpage>–<lpage>74</lpage>. doi: <ext-link xlink:type="simple" ext-link-type="doi" xlink:href="10.3989/scimar.2001.65n159">10.3989/scimar.2001.65n159</ext-link> </mixed-citation></ref></ref-list></tp:taxon-treatment>
